# Supplementary material for: Transcriptomic and Metabolomic Insights into Benzylisoquinoline Alkaloid Biosynthesis in Goldthread (Coptis trifolia)
Source: Int J Mol Sci. 2025 Oct 5;26(19):9704. doi: 10.3390/ijms26199704 (PMC12525506; doi:10.3390/ijms26199704)
Supplement: Supplementary file 1 [file ijms-26-09704-s001.zip]

Archive with 2 entries (2 files):
- ijms-3874290- supplementary figures.pdf
- ijms-3874290-supplementary tables.xlsx
