# Supplementary material for: Transcriptomic and Metabolomic Insights into Benzylisoquinoline Alkaloid Biosynthesis in Goldthread (Coptis trifolia)
Source: Int J Mol Sci. 2025 Oct 5;26(19):9704. doi: 10.3390/ijms26199704 (PMC12525506; doi:10.3390/ijms26199704)
Supplement: Supplementary file 1 [file ijms-26-09704-s001.zip › ijms-3874290-supplementary tables.xlsx]

## Sheet: Table S1
Table S1. Summary of ONT and Illumina sequencing data
Sequencer platform	Tissue	Filtered reads number	Ranges of length (bp)	Percentage (%)	N50	Reads number mapped to the reference transcriptome	Mapping efficiency (%)
ONT	Leaf	2381434	341 – 2414	99.4038	861
			2415 – 4488	0.591996
			4489 – 104,040	0.000755847
	Root	3387284	221- 3035	99.9578	826
			3036 – 5850	0.041272
			5851 – 140,970	0
Illumina	Leaf 1	144350982				141172431	97.798
	Leaf 2	95335112				93157157	97.7155
	Leaf 3	99348718				97004077	97.64
	Root 1	112459562				109492411	97.3616
	Root 2	145197140				138875734	95.6463
	Root 3	217511714				165323509	76.0067
	Average	135700538				1.24171e+08	93.6947

## Sheet: Table S2 BIA gene list
Table S2. The list of benzylisoquinoline alkaloid metabolism genes in Coptis species
Gene name (EC number)	C. deltoidea	C. teeta	C. chinensis	C. chinensis	C. chinensis	C. chinensis	C. chinensis	C. trifolia
TyrAT, L-tyrosine aminotransferase (2.6.1.5)	2	2	3	2			2	2
4HPPDC, 4-hydroxyphenylpuruvate decarboxylase (4.1.1.80)	0	0	0					0
TYDC, tyrosine decarboxylase (4.1.1.25)	3	5	4	5			4	2
3OHase, tyrosine/tyramine 3-hydroxylase (1.14.16.2)	0	6	7	10				0
PPO, polyphenol oxidase (1.10.3.1)	9						5	6
NCS, (S)-norcoclaurine synthase (4.2.1.78)	12	14	14	11	5	5	5	5
6OMT, (S)-norcoclaurine 6-O-methyltransferase (2.1.1.128)	5	2	3	4	3	3	2	2
CNMT, (S)-coclaurine N-methyltransferase (2.1.1.140)	3	5	4	6	4	2	2	2
NMCH, (S)-N-methylcoclaurine-3'-hydroxylase (CYP80B) (1.14.13.71)	2	2	1	4	2	2	1	1
4'OMT, 3'-hydroxy-N-methyl-(S)-coclaurine 4'-O-methyltransferase (2.1.1.116)	4	2	1	1	1	1	1	1
BBE, berberine bridge enzyme (1.21.3.3)	3	8	8	2	1	1	1	1
SOMT, (S)-scoulerine 9-O-methyltransferase (2.1.1.117)	3	1	1	2	1	1	1	1
STOX, (S)-tetrahydroprotoberberine oxidase (1.3.3.8)	4	1	1	8	1	1	1	1
CTS, (S)-corytuberine synthase (CYP80G) (1.14.19.51)	3	1	1	1	1		1	1
CoOMT, columbamine O-methyltransferase (2.1.1.118)	6	2	2	5	5	5	5	4
7OMT, (R,S)-reticuline 7-O-methyltransferase	1	1			2	2	2	2
CODM, codeine-O-demethylase (1.14.11.32)	1						2	3
CAS, (S)-canadine synthase (CYP719A1) (1.14.21.5)	3	2	2	2	5	4	4	2
CFS, (S)-cheilanthifoline synthase (CYP719A5) (1.14.21.2)	0	0	0				0	0
SPS, (S)-stylopine synthase (CYP719A13) (1.14.21.1)	0	0	0		1		1	1
SCNMT, (S)-corytuberine N-methyltransferase	0	0	0		0
CFS/SPS/CAS						2
	64	54	52	63	32	27	40	37
Reference	Zhong et al. (2020)	He et al. (2018)	He et al. (2018)	Chen et al. (2021)	Liu et al. (2021)	Liu et al. (2023)	This study	This study

## Sheet: Table S3 Accession info
Table S3. Information on sequences used for the construction of the CAS gene tree.
Clade	ID in tree	Species	NCBI accssion No.	UniProt ID	Family
CTS	Berberis.CYP80A1	Berberis stolonifera	P47195		Berberidaceae
	Chelidonium.CTS	Chelidonium majus		A0A3S3NBJ6	Papaveraceae
	AQUCO_01300368v1.CTS	Aquilegia coerulea		AQUCO_01300368v1	Ranunculaceae
	Tth.CTS.A0A7J6UXM0	Thalictrum thalictroides		A0A7J6UXM0
	Tth.CTS.A0A7J6WM46	Thalictrum thalictroides		A0A7J6WM46
	IFM89_037381.CchCTS1	Coptis chinensis		IFM89_037381
	CjCYP80G2.CTS	Coptis japonica	A8CDR5
	Cdel_CTS	Coptis deltoidea
	Ctr_CTS	Coptis trifolia	PV842266
NMCH	Scep_010775.NMCH	Stephania cephalantha	KAK9141094		Menispermaceae
	Sjap_009182.NMCH	Stephania japonica	KAK9138588
	EcCYP80B1.NMCH	Eschscholzia californica	O64899		Papaveraceae
	EcCYP80B2.NMCH	Eschscholzia californica	O64900
	Macleaya.MNCH	Macleaya cordata	OVA16215
	PsCYP80BX.NMCH	Papaver somniferum	I3V6B1
	PsCYP80B3.NMCH	Papaver somniferum	Q9SP06
	PsNMCH.NP_001413551	Papaver somniferum	NP_001413551
	PsNMCH.XP_026389058	Papaver somniferum	XP_026389058
	AQUCO_00200420v1.NMCH	Aquilegia coerulea		AQUCO_00200420	Ranunculaceae
	AQUCO_03400039v1.NMCH	Aquilegia coerulea		AQUCO_03400039
	AQUCO_03400038v1.NMCH	Aquilegia coerulea		AQUCO_03400038
	Thalictrum.NMCH	Thalictrum flavum subsp. glaucu		AAU20767
	CchNMCH.ABS19627	Coptis chinensis	ABS19627
	IFM89_023100.CchNMCH	Coptis chinensis		IFM89_023100
	Cj.CYP80B2.NMCH	Coptis japonica		Q9FXW4
	Cdel_NMCH	Coptis deltoidea
	Ctr_NMCH	Coptis trifolia	PV842263
CAS	Asarum.CYP719A3	Asarum sieboldii	XBS51825		Aristolochiaceae
	Persea.CAS	Persea americana	KAJ8648148		Lauraceae
	Magnolia.CAS	Magnolica sinica	XP_058075593		Magnoliaceae
	Nelumbo.CAS	Nelumbo nucifera	XP_010267084		Nelumbonaceae
	Dysosma.CYP719A24	Dysosma versipellis	AJW76496		Berberidaceae
	Nandina.CYP719-1	Nandina domestica	ANY58163
	Nandina.CYP719-2	Nandina domestica	ANY58164
	Podophyllum.CYP719A23	Podophyllum peltatum	L7T720
	Sinopodophyllum.CYP719A23	Sinopodophyllum hexandrum	L7T8H2
	Xanthorhiza.CYP719.CFS/NAS/SPS	Xanthorhiza simplicissima	ANY58189		Ranunculaceae
	CjCYP719A1.SPS	Coptis japonica	Q948Y1; BAB68769
	Cdel_SPS	Coptis deltoidea
	Ctr_SPS	Coptis trifolia	PV842267
	CcCAS1	Coptis chinensis		R4QPW0
	IFM89_021655.CAS/NAS/SPS	Coptis chinensis		IFM89_021655
	CcCYP719A1.CAS/CFS/NAS/SPS	Coptis chinensis	WEU66597
	Aquilegia.CYP719A6	Aquilegia formosa	ANY58138
	Aquilegia.CYP719A7	Aquilegia formosa	ANY58139
	Aqcoe1G202500	Aquilegia coerulea		Aqcoe1G202500
	Aqcoe1G202700	Aquilegia coerulea		Aqcoe1G202700
	Aqcoe7G42900	Aquilegia coerulea		Aqcoe7G42900
	Aqcoe7G153900	Aquilegia coerulea		Aqcoe7G153900
	Aqcoe7G153500	Aquilegia coerulea		Aqcoe7G153500
	Aqcoe7G155400	Aquilegia coerulea		Aqcoe7G155400
	Aqcoe6G281700	Aquilegia coerulea		Aqcoe6G281700
	Hydrastis.CYP719	Hydrastis canadensis	ANY58161
	Thalictrum .CYP719	Thalictrum flavum subsp. glaucum	ANY58188
	Thalictrum .CAS	Thalictrum flavum subsp. glaucum	AAU20771
Coptis-specific CAS	IFM89_021646.noCAS/SPS	Coptis chinensis		IFM89_021646	Ranunculaceae
	IFM89_021660.noCAS/SPS	Coptis chinensis		IFM89_021660
	Cj.CY719A18.noCFS/SPS	Coptis japonica	BAF98470
	Cdel_CAS1	Coptis deltoidea
	Ctr_CAS1	Coptis trifolia	PV842264
	IFM89_009396	Coptis chinensis		IFM89_009396
	IFM89_030134	Coptis chinensis		IFM89_030134
	CjCY719A19.noCFS/SPS	Coptis japonica		BAF98471
	Cdel_CAS2	Coptis deltoidea
	Ctr_CAS2	Coptis trifolia	PV842265
CFS	Argemone.CYP719A14.CFS	Argemone mexicana	B1NF20		Papaveraceae
	Chelidonium.CYP719A.CFS	Chelidonium majus	ANY58148
	Corydalis.CYP719_1	Corydalis cheilanthifolia	ANY58140
	Eschscholzia.CYP719A5.CFS	Eschscholzia californica	B5UAQ8
	Glaucium.CYP719_1	Glaucium flavum	ANY58158
	Papaver.CYP719A25.CFS	Papaver somniferum	ADB89213
	Sanguinaria.CYP719_1	Sanguinaria canadensis	ANY58179
	Stylophorum.CYP719_1	Stylophorum diphyllum	ANY58182
	Stylophorum.CYP719_2	Stylophorum diphyllum	ANY58183
SPS	Argemone.CYP719A13.CAS/NAS/SPS	Argemone mexicana	B1NF19		Papaveraceae
	Chelidonium.CYP719A.SPS	Chelidonium majus	ASG81439; ANY58150
	Corydalis.CYP719_2	Corydalis cheilanthifolia	ANY58141
	Corydalis.CYP719_3	Corydalis cheilanthifolia	ANY58142
	Corydalis.CYP719_4	Corydalis cheilanthifolia	ANY58143
	Eschscholzia.CYP719A2.SPS	Eschscholzia californica	Q50LH3
	Eschscholzia.CYP719A3.CAS/NAS/SPS	Eschscholzia californica	Q50LH4
	Eschscholzia.CYP719A9	Eschscholzia californica	ANY58154
	Glaucium.SPS	Glaucium flavum	ANY58160
	Panu.MKW94_002285	Papaver nudicaule	MCL7037398
	Papaver.CYP719A21.SPS	Papaver somniferum	XP_026425901; AFB74615
	Papaver.SPS	Papaver somniferum	ADB89214
	Sanguinaria.SPS	Sanguinaria canadensis	ANY58180
	Stylophorum.SPS	Stylophorum diphyllum	ANY58185

## Sheet: Table S4 primer info
Table S4. The primer information used in the qRT-PCR
	Gene	Primer name	Primers seq (5′-3′)	Size(bp)	Tm
1	BBE	CtBBE-F	GCTGAATCTGGTGCAACACTTGG	143	63
2		CtBBE-R	ACTTCCTTGACATCATGCC		62
3	STOX	CtSTOX-F	GATCAATTACTTGGTGTCATG	146	58
4		CtSTOX-R	AGTCATTATCCTTGAAGTTG		56
5	NMCH	CtNMCH-F	GACCAGAAGATCAATGCCTTG	142	63
6		CtNMCH-R	CAACATTAACCAACTCCAATC		59
7	SPS	CtSPS-F	CTCTTGCTAACTTGGTGAAC	120	61
8		CtSPS-R	CGATCCTTGCCTCAAGTG		63
9	CNMT1	CtCNMT1-F	CTTAACTCATTCTCTGCGAC	135	60
10		CtCNMT1-R	TTGAAGTAGCAACAACTTCC		60
11	CNMT2a	CtCNMT2-F1	GCAATTACTAATTCCGTCGT	129	60
12	CNMT2b	CtCNMT2-F2	GCAATTACTAATTCCATCTCG		58
13		CtCNMT2-R	TATTCGATCGGAAGTATCATC		58
14	NCS1a	CtNCS1-F	ACGTTCGACCTGAGTTGGAG	141	67
15		CtNCS1-R	AGTCAAGGCAGGCTGAATGG		68
16	NCS1b	CtNCS2-F	AACGTCCAAGCTCTTGCTAG	145	65
17		CtNCS2-R	ACTGTTGATCGAGGAGTCTG		64
18	SOMT	CtSOMT-F	AGCATTACCTGAGAATGGA	128	60
19		CtSOMT-R	TACCACCAGGATTCAACG		61
20	7OMT1	Ct7OMT1-F	ACTATGGCCAAGGCTATGTC	142	64
21		Ct7OMT1-R	GAGTCTGTACCTTCTGCAG		62
22	4OMT	Ct4OMT-F	CAAGCTATCTTACTCAAGCTA	124	58
23		Ct4OMT-R	ATGCCACATCCACTATAATC		59
24	6OMT2	Ct6OMT2-F	CTATCATGATGAAGTGCATC	142	57
25		Ct6OMT2-R	GGATGTTCTGATTGCACAT		60
26	CoOMT2b	CtCoOMT-F	ATCTTATTGAAGTCTACGCTC	135	59
27		CtCoOMT2-R	ATTCTCGCTGTCCAGTAC		61
28	CoOMT1a	CtCoOMT-F		435	58
29		CtCoOMT1-R	ATTCTCGGTGTCGACTAC		61
30	18S	Ct18S-F	CATAAACGATGCCGACCAG	137	63
31		Ct18S-R	GTGCCCTTCCGTCAATTC		64

## Sheet: Table S5
Table S5. Information on 64 authentic compounds used to verify retention time stability and mass accuracy.
No.	Compounds	Chemical Formula	monoisotopic
1	Trisodium 2-methylcitrate	C7H7Na3O7	271.988
2	Kaempferol	C15H10O6	286.048
3	sodium (±)-homocitrate tribasic	C7H7Na3O7	271.988
4	Osthole	C15H16O3	286.048
5	Trimethlamine N-oxide	C3H9NO	75.0684
6	Sodium Fumarate dibasic	C4H2Na2O4	159.975
7	Trimethyl-d-amine hydrochloride	C3H9N	59.0735
8	Quercetin	C15H10O7	302.043
9	Triclosan	C12H7Cl3O2	287.951
10	Sodium succinate dibasic hexahydrate	NaOOCCH2CH2COONa · 6H2O	180.001
11	Phenylacetic acid	C8H8O2	136.052
12	Acetyl coenzyme A trisodium salt	C23H35N7O17P3SNa3	875.072
13	MEDICA 16	C20H38O4	342.277
14	Trimethylamine-d9 N-Oxide*	C3H9NO	84.0684
15	Apigenin	C15H10O5	270.053
16	β-Nicotinamide adenine dinucleotide 2'-phosphate reduced tetrasodium salt hydrate	C21H26N7Na4O17P3 · xH2O	851.029
17	Oxaloacetic acid	C4H4O5	132.006
18	Cerulenin	C12H17NO3	223.121
19	Malonyl coenzyme A lithium salt	C24H38N7O19P3S	853.116
20	(±)-Taxifolin hydrate	C15H12O7 · xH2O	322.069
21	TOFA	C19H32O4	324.23
22	n-Heptanoyl coenzyme A lithium salt	C38H68N7O17P3S.xLi • xH2O	1012.42
23	Cholesterol	C27H46O	386.355
24	Poly-L-Lysine	(C6H12N2O)n	128.095
25	Nº,2'-O-Dibutyrylasenosine 3':5' -Cyclic Monophosphate	C18H24N5O8P	469.136
26	Naphthol AS-BI Phosphate	C18H15BrNO6P	450.982
27	O-Phospho-L-Threonine	C4H10NO6P	199.025
28	O-Phospho-L-Serine	C3H8NO6P	185.009
29	O-Phospho-L-Tyrosine	C9H12NO6P	261.04
30	Itraconazole	C35H38Cl2N8O4	704.239
31	D-(+)-Raffinose Pentahydrate	C18H42O21	594.222
32	D-(+)-Cellobiose	C12H22O11	342.116
33	D-(+)-Melezitose hydrate	C18H32O16 · xH2O	504.169
34	L(-)-Xylose	C5H10O5	150.053
35	P-Toluamide	C8H9NO	135.068
36	epiberberine	C20H18NO4+	336.124
37	palmatine chloride	C21H22ClNO4	387.124
38	berberine chloride	C20H18ClNO4	371.092
39	columbamine	C20H20NO4+	338.139
40	Jatrorrhizine chloride	C20H20ClNO4	373.108
41	Coptisine (chloride)	C19H14NO4 • Cl	355.061
42	tomatine	C50H83NO21	1033.55
43	melatonin	C13H16N2O2	232.121
44	Cyanidin chloride	C15H11ClO6	322.024
45	salicylic acid	C₇H₆O₃	138.032
46	indole-3-carbinol	C9H9NO	147.068
47	Naringenin chalcone	C15H12O5	272.068
48	Absisic acid	C15H20O4	128.095
49	Quinoline	C9H7N	129.058
50	Quinoline-d7*	C9D7N	136.102
51	(−)-Cotinine	C10H12N2O	176.095
52	(±)-Cotinine-d3*	C10H9D3N2O	179.114
53	(−)-Nicotine	C10H14N2	162.116
54	(±)-Nicotine-d4*	C10D4H10N2	166.141
55	4-Hydroxy-1-(3-pyridyl)-1-butanone (NNAL)	C9H11NO2	165.079
56	4-Hydroxy-1-(3-pyridyl)-1-butanone (3,3,4,4-D4)*	C9H7D4NO2	169.104
57	(±)-N′-Nitrosonornicotine (NNN)	C9H11N3O	177.09
58	(R)-N'-Nitrosonornicotine-d4*	C9H7D4N3O	181.115
59	4-(methylnitrosamino)-1-(3-pyridyl)-1-butanone (NNK)	C10H13N3O2	207.101
60	4-(Methylnitrosamino)-1-(3-pyridyl)-1-butanol-d5*	C10H10D5N3O2	214.148
61	N-Nitrosoanabasine (NAB)	C10H13N3O	191.106
62	(R,S)-N-Nitrosoanabasine-d4*	C10H9D4N3O	195.131
63	N-Nitrosoanatabine (NAT)	C10H11N3O	189.09
64	(S)-N-Nitrosoanatabine-d4*	C10H7D4N3O	193.115
65	lidocaine*	C14H22N2O	234.173
66	(1R)-(−)-10-camphorsulfonic acid *	C10H16O4S	232.077
* Internal Standard (isotopic compound)
